# Supplementary material for: A Quantitative 1H NMR Method for Screening Cannabinoids in CBD Oils
Source: Toxics. 2021 Jun 10;9(6):136. doi: 10.3390/toxics9060136 (PMC8228318; doi:10.3390/toxics9060136)
Supplement: Supplementary file 1 [file toxics-09-00136-s001.zip]

Archive with 1 entries (1 files):
- toxics-1241233-supplementary.pdf
